# Supplementary material for: Breaking Down SERS Detection Limit: Engineering of a Nanoporous Platform for High Sensing and Technology
Source: Nanomaterials (Basel). 2022 May 19;12(10):1737. doi: 10.3390/nano12101737 (PMC9143797; doi:10.3390/nano12101737)
Supplement: Supplementary file 1 [file nanomaterials-12-01737-s001.zip]

Archive with 1 entries (1 files):
- nanomaterials-1668124-supplementary.pdf
